# Supplementary material for: Integrative Metabolome and Transcriptome Analysis Reveals the Regulatory Network of Flavonoid Biosynthesis in Response to MeJA in Camellia vietnamensis Huang
Source: Int J Mol Sci. 2022 Aug 19;23(16):9370. doi: 10.3390/ijms23169370 (PMC9409299; doi:10.3390/ijms23169370)
Supplement: Supplementary file 1 [file ijms-23-09370-s001.zip › Supplementary Tables.xlsx]

## Sheet: Table S1
Table S1. OPLS-DA scores of C. vietnamensis in response to MeJA at different time points.
Groups	R2X（cum）	R2Y（cum）	Q2（cum）
CK vs 10mM MJ-2h (pos)	0.83	0.996	0.986
CK vs 10mM MJ-2h (neg)	0.78	0.998	0.984
CK vs 10mM MJ-48h (pos)	0.65	0.962	0.903
CK vs 10mM MJ-48h (neg)	0.866	0.997	0.978
Note: R2x represents the cumulative interpretation rate of the model in the x-axis direction, R2y represents the cumulative interpretation rate of the model in the y-axis direction, and Q2 represents the cumulative prediction rate of the model.

## Sheet: Table S2
Table S2. The specific information of the significantly different metabolites of C. vietnamensis in response to MeJA in the negative and positive ion modes. The metabolites analyzed for OPLS-DA VIP>1 and P value < 0.05 in the table include metabolite name, FC.
Metabolite	FC
2h
[1-(3,4-Dihydroxy-5-methoxyphenyl)-7-(3,4-dihydroxyphenyl)heptan-3-yl] acetate	589.44
Perillene	412.327
Dihydropalutropone	321.984
5-methyl-1,2,3,4-tetrahydronaphthalene	304.407
Senkyunolide A	324.137
Methyl jasmonate	628.68
Cinnamaldehyde	293.661
(S)-7-(((2-O-6-Deoxy-alpha-L-mannopyranosyl)-beta-D-glucopyranosyl)oxy)-2,3-dihydro-5-hydroxy-2-(3-hydroxy-4-methoxyphenyl)-4H-1-benzopyran-4-one	0.206528
Dexibuprofen	125.756
gamma-Tocotrienol	994.088
2-(((R)-2,3-Dihydroxypropyl)phosphoryloxy)-N,N,N-trimethylethanaminium	2.69522
Kaempferol	0.306192
5-(6-Methyl-6-hydroxyoctyl)furan-2(5H)-one	237.77
DG 34:3|DG 16:0_18:3	2.18936
3{7[5(1hydroxyhenicosa4,8dien1yl)oxolan2yl]heptyl}5methyl5Hfuran2one	1.86741
13'-Hydroxy-alpha-tocopherol	1.78834
DG 36:6|DG 18:3_18:3	5.49998
DG 34:2|DG 16:0_18:2	2.13471
[2-[4-Hydroxy-2,5-bis(hydroxymethyl)-3-(2-methylpropanoyloxy)oxolan-2-yl]oxy-6-(hydroxymethyl)-4,5-bis(2-methylpropanoyloxy)oxan-3-yl] decanoate	0.138921
Deoxykhivorin	3.88431
L-Glutathione (oxidized form)	0.693393
Nandrolone	5.93777
Vitamin E	2.79301
8-[3-Oxo-2-[(E)-pent-2-enyl]cyclopenten-1-yl]octanoic acid	9.23268
Topsentisterol A2	1.71802
4-Methoxycinnamic acid	15.5411
DG 36:5|DG 18:2_18:3	5.10052
12,19,20-Trihydroxy-14-methylenegeranylnerol	1.90686
2,4-Dihydroxyheptadecyl acetate	1.95056
HexCer 36:2;3O|HexCer 18:2;2O/18:0;O	2.46181
beta-Carotene	0.385153
9s,13r-12-Oxophytodienoic Acid	11.3694
PC 36:4|PC 18:2_18:2	0.527178
Fenpropimorph	1.27309
Ganoderic acid Mi	0.403289
Choline	1.09346
Lutein	0.821249
Octadecanamide	1.11162
DG 36:3|DG 18:1_18:2	1.63994
Dehydroeburicoic acid	0.598829
Arginine	33.8189
Aspartic acid	3.06055
Cyanidin-3-o-rhamnoside	0.186589
Palmitic acid	2.67945
PG 34:1|PG 16:0_18:1	0.617539
Momordin Ic	0.520754
9-HOTrE	7.25786
PC 36:3|PC 18:1_18:2	0.21759
gamma-Linolenic acid	7.00553
Shikimic acid	0.320906
QUINATE	0.280351
trans-Vaccenic acid	3.10347
Toxin HT 2	838.084
Glutamine	29.6007
9-Hydroperoxyoctadeca-10,12-dienoic acid	18.6583
9-Oxo-11-(3-pentyloxiran-2-YL)undec-10-enoic acid	13.9771
8-(2-Oxo-5-pent-2-enylcyclopent-3-en-1-yl)octanoic acid	6.45632
12-Hydroperoxyoctadeca-9,13,15-trienoic acid	11.5201
Jasmonic acid	3411.57
Ginsenoside F3	0.382185
PE 36:2	0.333366
PA 36:5|PA 18:2_18:3	1.97577
Linoleic acid	4.34995
Quinic acid	0.586607
Kaempferol 7-neohesperidoside	0.447283
PA 34:2|PA 16:0_18:2	3.34321
PA 36:4|PA 18:2_18:2	2.18876
PA 34:3|PA 16:0_18:3	2.25883
28-Dioic acid, 3-[(6-deoxy-4-O-beta-D-glucopyranosyl-alpha-L-mannopyranosyl)oxy]-, (3beta,5xi,9xi,18xi)-urs-12-ene-27	2.13913
Cryptochlorogenic acid	0.134528
Kaempferol 3-O-(2,6-di-O-alpha-L-rhamnopyranosyl)-beta-D-galactopyranoside	0.558511
Quercitrin	0.568226
Pennogenin 3-O-chacotrioside	0.520789
PC 34:1|PC 16:0_18:1	0.478141
Cyanidin 3-(2G-glucosylrutinoside)	2.51911
PA 36:3|PA 18:1_18:2	1.99362
2-[3-[4-[1,3-Dihydroxy-1-(4-hydroxy-3-methoxyphenyl)propan-2-yl]oxy-3-methoxyphenyl]propoxy]-6-(hydroxymethyl)oxane-3,4,5-triol	67.9877
PI 36:5	1.69425
[2-Hydroxy-3-[3,4,5-trihydroxy-6-[[3,4,5-trihydroxy-6-(hydroxymethyl)oxan-2-yl]oxymethyl]oxan-2-yl]oxypropyl] octadeca-9,12,15-trienoate	1.82476
Caffeoyl quinic acid (isomer of 832, 833, 834)	0.0753274
Neochlorogenic acid	0.0586062
Abietic acid	0.211521
PG 34:2|PG 16:0_18:2	0.358934
Phenylpyruvic acid	0.731528
PE 36:3|PE 18:1_18:2	0.73709
1,3,4-Trihydroxy-5-[[3-(4-hydroxyphenyl)-1-oxo-2-propenyl]oxy]-,(1r,3r,4s,5r)-cyclohexanecarboxylic acid	0.529257
48h
(2R,3E)-4-[(1S,6R)-1-Hydroxy-2,2,6-trimethyl-4-oxocyclohexyl]-3-buten-2-yl 6-O-beta-D-xylopyranosyl-beta-D-glucopyranoside	2858.02
gamma-Tocotrienol	1863.72
[1-(3,4-Dihydroxy-5-methoxyphenyl)-7-(3,4-dihydroxyphenyl)heptan-3-yl] acetate	926.479
5-(6-Methyl-6-hydroxyoctyl)furan-2(5H)-one	353.996
Dioscin	14.1001
2-[(2Z)-5-(Hexopyranosyloxy)-2-penten-1-yl]-3-oxo-, (1R,2R)-cyclopentaneacetic acid	24.6034
Solanidine base + O-Hex-dHex	7.3886
6-(beta-D-Glucopyranosyloxy)-4,5,6,7,8,8a-hexahydro-5-hydroxy-5-(1-hydroxy-1-methylethyl)-3,8-dimethyl-2(1H)-azulenone	528.337
16hydroxy2,2,4a,6a,6b,11,11,14boctamethyl4H,4bH,5H,6H,7H,8H,9H,10H,12H,12aH,14H,14aH,15H,16H,16aHpiceno[3,4d][1,3]dioxine8acarboxylic acid	0.207859
Pterosin A	299.168
Naadp	0.684012
Leupeptin	784.747
Octadeca2,4,9trien6yne1,18diol	1.96637
7(S)-Chloro-7-deoxylincomycin	64.5551
3-n-Butylphathlide	96.6164
12-Hydroxyjasmonic acid	309.842
4-(3,4-Dihydroxyphenyl)-5-[(6-O-beta-D-xylopyranosyl-beta-D-glucopyranosyl)oxy]-7-methoxycoumarin	0.358362
Tunaxanthin	0.745808
Diadinoxanthin A	463.621
PC 35:4|PC 17:1_18:3	2.02641
3{12hydroxy12[5'(1hydroxydodecyl)[2,2'bioxolan]5yl]dodecyl}5methyl5Hfuran2one	0.524877
13'-Hydroxy-alpha-tocopherol	2.03294
PC 34:3|PC 16:0_18:3	2.0738
Citalopram	3.70084
(4E,6E)-2-(Hydroxymethyl)-3-(3-methoxy-3-oxopropyl)deca-4,6-dienoic acid	6.56167
Palatinose	0.054547
(2R,3S,4S,5R,6S)-2-(hydroxymethyl)-6-[4-(hydroxymethyl)-1-propan-2-ylcyclohex-3-en-1-yl]oxyoxane-3,4,5-triol	20.7896
DG 36:3|DG 18:1_18:2	0.532975
Perillene	83.4047
PE 34:2|PE 16:0_18:2	1.61458
(5S,6E,8S,9Z,13S,14R)-5-Hydroxy-8-methoxy-5,9,13,14-tetramethyl-1-oxacyclotetradeca-6,9-dien-2-one	8.36663
Methyl jasmonate	222.893
Choline	0.673558
Dexibuprofen	14.0687
8-[3-Oxo-2-[(E)-pent-2-enyl]cyclopenten-1-yl]octanoic acid	3.59536
Ganoderic acid Mi	0.625623
(2-Hydroxy-3-octadec-9-enoyloxypropyl) 2-(trimethylazaniumyl)ethyl phosphate	3.27391
1-Stearoyl-sn-glycero-3-phosphocholine	7.42687
(2-Hydroxy-3-octadeca-6,9,12-trienoyloxypropyl) 2-(trimethylazaniumyl)ethyl phosphate	8.17398
PE 36:4|PE 18:2_18:2	1.75793
[2-[4-Hydroxy-2,5-bis(hydroxymethyl)-3-(2-methylpropanoyloxy)oxolan-2-yl]oxy-6-(hydroxymethyl)-4,5-bis(2-methylpropanoyloxy)oxan-3-yl] decanoate	0.174143
Deoxykhivorin	1.96858
Topsentisterol A2	1.36484
PC 36:4|PC 18:2_18:2	1.85596
Chlorophyll b from Chlorella	1.12395
Camellikaempferoside A	0.384072
DG(18:2(9Z,12Z)/18:2(9Z,12Z))	0.266164
MMPE 34:2|MMPE 16:0_18:2	0.0937368
PC 32:4|PC 14:1_18:3	0.107912
Forsythoside G	3847.39
12:4+3O Fatty acyl hexoside	17.9536
2-[2-[(Z)-pent-2-enyl]-3-[3,4,5-trihydroxy-6-(hydroxymethyl)oxan-2-yl]oxycyclopentyl]acetic acid	1366.11
(2R,3S,4S,5R,6R)-2-[[(2S,3R,4R)-3,4-dihydroxy-4-(hydroxymethyl)oxolan-2-yl]oxymethyl]-6-[4-(4-hydroxyphenyl)butan-2-yloxy]oxane-3,4,5-triol	1134.13
PE 36:6|PE 18:3_18:3	3.64977
Flemiphilippinin A	5866.27
PC 36:5|PC 18:2_18:3	2.85482
Steviolbioside	20.9303
PA 36:5|PA 18:2_18:3	0.60732
PA 34:3|PA 16:0_18:3	0.448771
PE 36:4	2.29704
PA 36:4|PA 18:2_18:2	0.523447
Jasmonic acid	2012.64
12,13-Dihydroxy-9-oxooctadeca-10,15-dienoic acid	24.3725
Sulfo jasmonate	36.0597
2-[3-[4-[1,3-Dihydroxy-1-(4-hydroxy-3-methoxyphenyl)propan-2-yl]oxy-3-methoxyphenyl]propoxy]-6-(hydroxymethyl)oxane-3,4,5-triol	1315.37
9-Oxo-11-(3-pentyloxiran-2-YL)undec-10-enoic acid	9.6654
Pennogenin 3-O-chacotrioside	0.39801
12-Hydroperoxyoctadeca-9,13,15-trienoic acid	4.46234
PA 34:2|PA 16:0_18:2	0.362398
Sucrose	0.0478153
Mycophenolic acid IV	141.759
LPI 16:0	64.7547
Ginsenoside F2	0.429625
2-Azaniumylethyl (3-hexadecanoyloxy-2-hydroxypropyl) phosphate	11.7426
Ginsenoside F3	0.384312
[2-Hydroxy-3-[3,4,5-trihydroxy-6-(hydroxymethyl)oxan-2-yl]oxypropyl] octadeca-9,12-dienoate	0.245618
PA 36:3|PA 18:1_18:2	0.229009
Phenylpyruvic acid	0.549115
Dronedarone	5.4414
trans-Vaccenic acid	2.05249
[2-Hydroxy-3-[3,4,5-trihydroxy-6-[[3,4,5-trihydroxy-6-(hydroxymethyl)oxan-2-yl]oxymethyl]oxan-2-yl]oxypropyl] octadeca-9,12,15-trienoate	0.176094
Saikosaponin C	0.845612
gamma-Linolenic acid	4.81904
Quinic acid	1.76658
3-[2-O-(alpha-L-Rhamnopyranosyl)-beta-D-glucopyranosyloxy]-5,4'-dihydroxy-7-[2-O-[(E)-4-hydroxycinnamoyl]-beta-D-glucopyranosyloxy]flavone	0.490908
Palmitic acid	2.05619
Cyanidin 3-(2G-glucosylrutinoside)	0.514572
PG 34:2|PG 16:0_18:2	0.629803
1,6-Digalloyl-beta-D-glucopyranose	0.134817
Linoleic acid	2.13422
3',4',5,7-Tetrahydroxy-3-[[2-O-(3-O-beta-D-glucopyranosyl-alpha-L-rhamnopyranosyl)-6-O-alpha-L-rhamnopyranosyl-beta-D-galactopyranosyl]oxy]flavone	0.436245
PMeOH 34:2|PMeOH 16:0_18:2	0.0829036
PMeOH 34:3|PMeOH 16:0_18:3	0.0620002
PMeOH 36:4|PMeOH 18:2_18:2	0.0780953

## Sheet: Table S3
Table S3. Significantly differential metabolite classification of C. vietnamensis in response to MeJA.
Cluster	Metabolites
CLUSTER1	Abietic acid
	beta-Carotene
	PC 34:1|PC 16:0_18:1
	PC 36:3|PC 18:1_18:2
	PE 36:2
	L-Glutathione (oxidized form)
	Naadp
	Pennogenin 3-O-chacotrioside
	Ganoderic acid Mi
	3{12hydroxy12[5'(1hydroxydodecyl)[2,2'bioxolan]5yl]dodecyl}5methyl5Hfuran2one
	PG 34:1|PG 16:0_18:1
	16hydroxy2,2,4a,6a,6b,11,11,14boctamethyl4H,4bH,5H,6H,7H,8H,9H,10H,12H,12aH,14H,14aH,15H,16H,16aHpiceno[3,4d][1,3]dioxine8acarboxylic acid
	(S)-7-(((2-O-6-Deoxy-alpha-L-mannopyranosyl)-beta-D-glucopyranosyl)oxy)-2,3-dihydro-5-hydroxy-2-(3-hydroxy-4-methoxyphenyl)-4H-1-benzopyran-4-one
	Momordin Ic
	Dehydroeburicoic acid
	PG 34:2|PG 16:0_18:2
	Kaempferol
	Cyanidin-3-o-rhamnoside
	Kaempferol 3-O-(2,6-di-O-alpha-L-rhamnopyranosyl)-beta-D-galactopyranoside
	Kaempferol 7-neohesperidoside
	Quercitrin
	Shikimic acid
	QUINATE
CLUSTER2	Fenpropimorph
	Octadecanamide
	4-(3,4-Dihydroxyphenyl)-5-[(6-O-beta-D-xylopyranosyl-beta-D-glucopyranosyl)oxy]-7-methoxycoumarin
	Cyanidin 3-(2G-glucosylrutinoside)
	1,6-Digalloyl-beta-D-glucopyranose
	3',4',5,7-Tetrahydroxy-3-[[2-O-(3-O-beta-D-glucopyranosyl-alpha-L-rhamnopyranosyl)-6-O-alpha-L-rhamnopyranosyl-beta-D-galactopyranosyl]oxy]flavone
	Camellikaempferoside A
	3-[2-O-(alpha-L-Rhamnopyranosyl)-beta-D-glucopyranosyloxy]-5,4'-dihydroxy-7-[2-O-[(E)-4-hydroxycinnamoyl]-beta-D-glucopyranosyloxy]flavone
	Palatinose
	Sucrose
	PC 32:4|PC 14:1_18:3
	PMeOH 34:2|PMeOH 16:0_18:2
	PMeOH 34:3|PMeOH 16:0_18:3
	Choline
	Saikosaponin C
	Phenylpyruvic acid
	[2-[4-Hydroxy-2,5-bis(hydroxymethyl)-3-(2-methylpropanoyloxy)oxolan-2-yl]oxy-6-(hydroxymethyl)-4,5-bis(2-methylpropanoyloxy)oxan-3-yl] decanoate
	Cryptochlorogenic acid
	Caffeoyl quinic acid (isomer of 832, 833, 834)
	Neochlorogenic acid
	Tunaxanthin
	DG(18:2(9Z,12Z)/18:2(9Z,12Z))
	MMPE 34:2|MMPE 16:0_18:2
	PMeOH 36:4|PMeOH 18:2_18:2
	PE 36:3|PE 18:1_18:2
	1,3,4-Trihydroxy-5-[[3-(4-hydroxyphenyl)-1-oxo-2-propenyl]oxy]-,(1r,3r,4s,5r)-cyclohexanecarboxylic acid
CLUSTER3	gamma-Linolenic acid
	Dronedarone
	Pterosin A
	(5S,6E,8S,9Z,13S,14R)-5-Hydroxy-8-methoxy-5,9,13,14-tetramethyl-1-oxacyclotetradeca-6,9-dien-2-one
	9-Oxo-11-(3-pentyloxiran-2-YL)undec-10-enoic acid
	Linoleic acid
	Palmitic acid
	trans-Vaccenic acid
	Topsentisterol A2
	28-Dioic acid, 3-[(6-deoxy-4-O-beta-D-glucopyranosyl-alpha-L-mannopyranosyl)oxy]-, (3beta,5xi,9xi,18xi)-urs-12-ene-27
	Deoxykhivorin
	5-(6-Methyl-6-hydroxyoctyl)furan-2(5H)-one
	[1-(3,4-Dihydroxy-5-methoxyphenyl)-7-(3,4-dihydroxyphenyl)heptan-3-yl] acetate
	gamma-Tocotrienol
	13'-Hydroxy-alpha-tocopherol
	Citalopram
	(4E,6E)-2-(Hydroxymethyl)-3-(3-methoxy-3-oxopropyl)deca-4,6-dienoic acid
	8-[3-Oxo-2-[(E)-pent-2-enyl]cyclopenten-1-yl]octanoic acid
	12-Hydroperoxyoctadeca-9,13,15-trienoic acid
	Lutein
	Chlorophyll b from Chlorella
	(2-Hydroxy-3-octadec-9-enoyloxypropyl) 2-(trimethylazaniumyl)ethyl phosphate
	Octadeca2,4,9trien6yne1,18diol
CLUSTER4	Dioscin
	(2R,3E)-4-[(1S,6R)-1-Hydroxy-2,2,6-trimethyl-4-oxocyclohexyl]-3-buten-2-yl 6-O-beta-D-xylopyranosyl-beta-D-glucopyranoside
	Forsythoside G
	2-[(2Z)-5-(Hexopyranosyloxy)-2-penten-1-yl]-3-oxo-, (1R,2R)-cyclopentaneacetic acid
	12:4+3O Fatty acyl hexoside
	2-[2-[(Z)-pent-2-enyl]-3-[3,4,5-trihydroxy-6-(hydroxymethyl)oxan-2-yl]oxycyclopentyl]acetic acid
	6-(beta-D-Glucopyranosyloxy)-4,5,6,7,8,8a-hexahydro-5-hydroxy-5-(1-hydroxy-1-methylethyl)-3,8-dimethyl-2(1H)-azulenone
	Flemiphilippinin A
	Solanidine base + O-Hex-dHex
	(2R,3S,4S,5R,6R)-2-[[(2S,3R,4R)-3,4-dihydroxy-4-(hydroxymethyl)oxolan-2-yl]oxymethyl]-6-[4-(4-hydroxyphenyl)butan-2-yloxy]oxane-3,4,5-triol
	(2R,3S,4S,5R,6S)-2-(hydroxymethyl)-6-[4-(hydroxymethyl)-1-propan-2-ylcyclohex-3-en-1-yl]oxyoxane-3,4,5-triol
	1-Stearoyl-sn-glycero-3-phosphocholine
	2-Azaniumylethyl (3-hexadecanoyloxy-2-hydroxypropyl) phosphate
	(2-Hydroxy-3-octadeca-6,9,12-trienoyloxypropyl) 2-(trimethylazaniumyl)ethyl phosphate
	LPI 16:0
	Mycophenolic acid IV
	12,13-Dihydroxy-9-oxooctadeca-10,15-dienoic acid
	Diadinoxanthin A
	3-n-Butylphathlide
	12-Hydroxyjasmonic acid
	Steviolbioside
	Leupeptin
	7(S)-Chloro-7-deoxylincomycin
	2-[3-[4-[1,3-Dihydroxy-1-(4-hydroxy-3-methoxyphenyl)propan-2-yl]oxy-3-methoxyphenyl]propoxy]-6-(hydroxymethyl)oxane-3,4,5-triol
	Sulfo jasmonate
	Quinic acid
	PE 34:2|PE 16:0_18:2
	PC 35:4|PC 17:1_18:3
	PE 36:6|PE 18:3_18:3
	PC 36:5|PC 18:2_18:3
	PC 34:3|PC 16:0_18:3
	PC 36:4|PC 18:2_18:2
	PE 36:4|PE 18:2_18:2
CLUSTER5	PE 36:4
	DG 36:3|DG 18:1_18:2
	Glutamine
	4-Methoxycinnamic acid
	Jasmonic acid
	Methyl jasmonate
	Dexibuprofen
	Dihydropalutropone
	Perillene
	Cinnamaldehyde
	5-methyl-1,2,3,4-tetrahydronaphthalene
	Senkyunolide A
	2-(((R)-2,3-Dihydroxypropyl)phosphoryloxy)-N,N,N-trimethylethanaminium
	Toxin HT 2
	DG 34:2|DG 16:0_18:2
	12,19,20-Trihydroxy-14-methylenegeranylnerol
	2,4-Dihydroxyheptadecyl acetate
	DG 36:5|DG 18:2_18:3
	Arginine
	9s,13r-12-Oxophytodienoic Acid
	9-Hydroperoxyoctadeca-10,12-dienoic acid
	Nandrolone
	9-HOTrE
	8-(2-Oxo-5-pent-2-enylcyclopent-3-en-1-yl)octanoic acid
	DG 34:3|DG 16:0_18:3
	DG 36:6|DG 18:3_18:3
	3{7[5(1hydroxyhenicosa4,8dien1yl)oxolan2yl]heptyl}5methyl5Hfuran2one
	Ginsenoside F2
	Aspartic acid
	[2-Hydroxy-3-[3,4,5-trihydroxy-6-[[3,4,5-trihydroxy-6-(hydroxymethyl)oxan-2-yl]oxymethyl]oxan-2-yl]oxypropyl] octadeca-9,12,15-trienoate
	[2-Hydroxy-3-[3,4,5-trihydroxy-6-(hydroxymethyl)oxan-2-yl]oxypropyl] octadeca-9,12-dienoate
	PA 36:3|PA 18:1_18:2
	PA 34:2|PA 16:0_18:2
	PA 36:5|PA 18:2_18:3
	PA 36:4|PA 18:2_18:2
	PA 34:3|PA 16:0_18:3
	PI 36:5
	Vitamin E
	HexCer 36:2;3O|HexCer 18:2;2O/18:0;O

## Sheet: Table S4
Table S4. Differential metabolites of unsaturated fatty acid pathway.
Map_ID	Map_Name	Name	Superclass	Class	Subclass	KEGG	C0-25-2h-1	C0-25-2h-2	C0-25-2h-3	C0-25-2h-4	C0-25-2h-5	CK-2h-1	CK-2h-2	CK-2h-3	CK-2h-4	CK-2h-5	C0-25-48h-1	C0-25-48h-2	C0-25-48h-3	C0-25-48h-4	C0-25-48h-5	CK-48h-1	CK-48h-2	CK-48h-3	CK-48h-4	CK-48h-5
ko01040	Biosynthesis of unsaturated fatty acids	Arachidonic acid	Lipids and lipid-like molecules	Fatty Acyls	Fatty acids and conjugates	C00219	34684	32353	33039	35720	36527	20362	15908	17633	17472	19398	29686	28176	26982	25121	24497	16942	14070	30635	20229	18972
ko01040	Biosynthesis of unsaturated fatty acids	Behenic acid	Lipids and lipid-like molecules	Fatty Acyls	Fatty acids and conjugates	C08281	27201	27790	28483	31479	30996	17149	12960	14219	11401	13642	39798	30565	29618	28634	29266	19496	21613	39708	25094	16455
ko01040	Biosynthesis of unsaturated fatty acids	gamma-Linolenic acid	Lipids and lipid-like molecules	Fatty Acyls	Lineolic acids and derivatives	C06426	1939343	1528388	1529153	1548626	1017636	219890	266853	287876	148656	156322	2714701	3045856	3056920	819850	855096	494995	488524	184673	224089	785005
ko01040	Biosynthesis of unsaturated fatty acids	Lignoceric acid	Lipids and lipid-like molecules	Fatty Acyls	Fatty acids and conjugates	C08320	40215	39352	45641	47303	53831	43731	36578	35786	22097	24084	88206	56132	52181	60039	61998	56329	54641	70028	40484	34211
ko01040	Biosynthesis of unsaturated fatty acids	Linoleic acid	Lipids and lipid-like molecules	Fatty Acyls	Lineolic acids and derivatives	C01595	4679666	2733153	3055948	2935038	2653295	575466	937660	986681	567470	624055	2157272	3120599	3341434	1385464	1394724	1000350	698874	1177951	627419	1836701
ko01040	Biosynthesis of unsaturated fatty acids	Linolenic acid	Lipids and lipid-like molecules	Fatty Acyls	Lineolic acids and derivatives	C06427	95952	88032	133924	131328	62955	121010	93323	91720	135962	133199	24094	36326	33843	27637	26913	38463	37137	57785	57267	76786
ko01040	Biosynthesis of unsaturated fatty acids	Nervonic acid	Lipids and lipid-like molecules	Fatty Acyls	Fatty acids and conjugates	C08323	8385	6691	6278	6124	7857	2406	2613	2058	1368	2065	5572	4939	4844	3788	3383	4345	2474	1766	3155	2825
ko01040	Biosynthesis of unsaturated fatty acids	Oleic acid	Lipids and lipid-like molecules	Fatty Acyls	Fatty acids and conjugates	C00712	10099	6379	9591	10505	5578	3260	3959	4238	3781	4299	3530	4161	4555	5325	5424	4827	5336	5258	5942	6847
ko01040	Biosynthesis of unsaturated fatty acids	Palmitic acid	Lipids and lipid-like molecules	Fatty Acyls	Fatty acids and conjugates	C00249	1052916	898486	800179	816943	892837	320283	347891	346580	299233	351039	1019509	1059811	1092222	479143	502590	436198	340844	394643	399844	448357
ko01040	Biosynthesis of unsaturated fatty acids	Stearic acid	Lipids and lipid-like molecules	Fatty Acyls	Fatty acids and conjugates	C01530	655967	699487	637859	632828	669695	487965	500761	490131	545249	589156	662020	521853	531647	393779	415820	420217	416005	612268	453206	469851

## Sheet: Table S5
Table S5. Flavoniods DEG.
2h	48h	35 co-expressed DEG
unigene0000284	unigene0000284	unigene0030900
unigene0031065	unigene0103550	unigene0041807
unigene0044166	unigene0137600	unigene0044357
unigene0067408	unigene0030479	unigene0006144
unigene0108377	unigene0075679	unigene0114719
unigene0115881	unigene0090629	unigene0009087
unigene0137600	unigene0106736	unigene0026139
unigene0137601	unigene0002956	unigene0003929
unigene0146412	unigene0006144	unigene0131307
unigene0035744	unigene0012700	unigene0048152
unigene0046858	unigene0026139	unigene0007381
unigene0046859	unigene0030900	unigene0010237
unigene0134514	unigene0046533	unigene0075703
unigene0029645	unigene0048888	unigene0000284
unigene0007325	unigene0070848	unigene0047850
unigene0021694	unigene0071955	unigene0002956
unigene0027011	unigene0073390	unigene0045678
unigene0083701	unigene0082960	unigene0005031
unigene0085101	unigene0138881	unigene0106736
unigene0090629	unigene0139024	unigene0101852
unigene0101900	unigene0073599	unigene0008171
unigene0104309	unigene0010155	unigene0014804
unigene0106736	unigene0010237	unigene0012700
unigene0112381	unigene0027436	unigene0016896
unigene0116396	unigene0032978	unigene0037174
unigene0123652	unigene0045678	unigene0073599
unigene0002562	unigene0131307	unigene0137600
unigene0002956	unigene0070001	unigene0090629
unigene0004565	unigene0007363	unigene0139024
unigene0006018	unigene0007381	unigene0008044
unigene0006144	unigene0008044	unigene0027436
unigene0007960	unigene0041807	unigene0071955
unigene0009011	unigene0047850	unigene0032978
unigene0012700	unigene0049722	unigene0138242
unigene0026139	unigene0057822	unigene0078708
unigene0030777	unigene0075703
unigene0030900	unigene0095351
unigene0035023	unigene0101852
unigene0039813	unigene0107224
unigene0046535	unigene0121046
unigene0048835	unigene0005031
unigene0066679	unigene0037174
unigene0071955	unigene0048152
unigene0079599	unigene0078708
unigene0092859	unigene0138242
unigene0092860	unigene0003929
unigene0105293	unigene0008455
unigene0124157	unigene0023819
unigene0126211	unigene0052139
unigene0135953	unigene0054738
unigene0139024	unigene0008613
unigene0028198	unigene0009087
unigene0073599	unigene0014804
unigene0085935	unigene0016896
unigene0003257	unigene0021577
unigene0010237	unigene0044357
unigene0027436	unigene0046119
unigene0030899	unigene0048227
unigene0032978	unigene0064801
unigene0045678	unigene0114719
unigene0053966	unigene0140017
unigene0131307	unigene0140264
unigene0138470	unigene0025985
unigene0007381	unigene0008171
unigene0008044
unigene0008207
unigene0041806
unigene0041807
unigene0041809
unigene0043383
unigene0047850
unigene0073885
unigene0075702
unigene0075703
unigene0077792
unigene0080078
unigene0085779
unigene0095036
unigene0095353
unigene0101852
unigene0107090
unigene0121047
unigene0124309
unigene0005031
unigene0037174
unigene0048152
unigene0048374
unigene0078708
unigene0138242
unigene0003929
unigene0090512
unigene0097565
unigene0003337
unigene0009087
unigene0014804
unigene0016896
unigene0044357
unigene0061706
unigene0114719
unigene0127953
unigene0133783
unigene0084716
unigene0113508
unigene0008171
unigene0041622
unigene0062940
unigene0089790
unigene0089791
unigene0089793

## Sheet: Table S6
Table S6. Primers in qRT-PCR.
Gene Id	Forward Primer	Reverse Primer
actin	TTGGCATCGTTGAGGGTCT	CAGTGGGAACACGGAAAGC
PAL-1	TCTTAGCCAACCCTGTCACCAA	TCCTCCAAATGCCTCAAATCAA
PAL-2	CGGATTTTTGACAGGAGAGA	CCATTCCAATCCTTGAGACA
4CL-1	TATTCATCAGGAACAACGGGTC	GCAACACACACATCATCACATCTTC
4CL-2	TTATGGCATGACAGAGGCAG	TTTCTGACAACAGTCCCACA
4CL-3	GATGGAGTTCGGGGAGAGGA	CCTTCGCTGAGGTCTGGATG
C4H-1	CAACCCTGACAACTGGAAGAAC	ACTCCTCCTTCCAACACCAAAC
C4H-2	GGTATTGGTGTGTGAAGCCT	GATGAAATCTCAACCGTCCT
CHS	GCCTTACATTTCACCTCCTC	TCCAATCAGAGATGCCCAAG
CHI	ATTCTGACACTCTTGCTGCC	CAGAAGCAGTGTTGGAGTCA
CCR-1	AAACTCACGCAAAAACCCCTAA	ACCTCCCAATACATACCCAACA
CCR-2	CATCTCTAACATCAACCCAT	CAACCTACTCTTAACGCAAC
CCR-3	GCATCCTCTGCTAAAGTCTT	CGTAGTTGATGAGAGTTGGT
FLS	TTATTACCCACCATGTCCTA	ACTTGTAATCCTGGGACTTC
UGT29	CGAGCACAACCGAAAAGTAA	GAGGTGGTTGAAGAGTTGCT
